# Supplementary material for: The recombinant pseudorabies virus expressing porcine deltacoronavirus spike protein is safe and effective for mice
Source: BMC Vet Res. 2022 Jan 4;18:16. doi: 10.1186/s12917-021-03115-1 (PMC8725529; doi:10.1186/s12917-021-03115-1)
Supplement: Supplementary file 1 — Additional file 1. [file 12917_2021_3115_MOESM1_ESM.zip]

Archive with 7 entries (7 files):
- GAPDH.tif
- gE gene.tif
- gI gene.tif
- PCR analysis of deletion_insertion genes.tif
- S gene.tif
- TK gene.tif
- wb.tif
